# Supplementary material for: Adaptive genetic variation distinguishes Chilean blue mussels (Mytilus chilensis) from different marine environments
Source: Ecol Evol. 2016 Apr 26;6(11):3632–44. doi: 10.1002/ece3.2110 (PMC4851556; doi:10.1002/ece3.2110)
Supplement: Supplementary file 1 — Data S1. Name of SNP makers developed for Chilean mussel. [file ECE3-6-3632-s001.xlsx]

## Sheet: Name of SNPs
Overall Loci (1240)	Neutral Loci (981)	Scenario 1 Lici (58)	Scenario 1 Lici (34)
11_29	11_29	1055_24	1110_42
13_74	30_39	1203_57	2248_49
30_39	40_29	1267_43	2515_43
35_45	79_61	1292_19	2996_15
40_29	82_53	13_74	3830_42
82_53	88_10	160_49	4819_56
88_10	90_22	1870_40	5412_47
90_22	93_13	1963_54	5834_14
93_13	104_51	2134_59	7462_45
104_51	124_15	2352_34	7598_24
124_15	142_60	2467_50	7865_52
142_60	150_25	2515_43	10571_22
149_71	161_42	2547_39	3720_22
150_25	191_13	2754_69	8655_9
160_49	192_59	2761_55	836_12
161_42	196_42	2925_54	7299_61
176_36	198_42	3041_66	4935_61
191_13	200_18	3073_57	675_31
192_59	215_60	3097_32	6945_57
196_42	216_28	3422_30	2134_59
198_42	218_29	3439_73	7407_35
200_18	223_58	3720_22	5273_23
215_60	231_31	3728_49	3737_40
216_28	233_55	3737_40	6139_16
218_29	235_70	3762_38	2547_39
223_58	243_29	3874_24	2352_34
231_31	244_27	4041_7	7596_13
235_70	253_48	4151_43	13_74
241_73	262_43	4582_45	3459_68
243_29	266_53	4687_39	4376_66
244_27	281_38	4790_45	6194_27
246_26	288_37	5132_67	3436_27
253_48	296_44	6090_28	7529_32
262_43	305_53	6105_32	1963_54
263_18	309_65	616_22
266_53	324_9	6660_22
281_38	334_50	6678_42
282_50	340_69	6715_15
288_37	341_16	675_31
296_44	344_59	6819_55
305_53	347_42	6945_57
309_65	354_38	7164_20
334_50	355_48	7299_61
340_69	370_68	7407_35
341_16	395_11	7434_34
344_59	399_59	7529_32
347_42	410_70	7596_13
354_38	411_30	7598_24
355_48	415_51	7678_48
395_11	423_53	836_12
397_7	433_64	8598_59
399_59	434_46	8655_9
410_70	479_24	8684_32
411_30	483_8	9150_46
413_74	485_27	9179_59
415_51	486_22	9239_55
423_53	488_38	9255_50
433_64	494_71	9668_55
434_46	502_23
451_39	513_6
464_57	523_27
479_24	524_66
486_22	546_28
488_38	551_55
494_71	573_44
502_23	592_20
505_41	593_45
513_6	598_52
523_27	618_12
524_66	622_53
530_40	631_53
546_28	670_21
551_55	685_41
554_42	698_21
573_44	739_38
591_46	744_67
592_20	761_26
593_45	772_44
598_52	775_51
616_22	783_43
618_12	784_23
622_53	794_35
628_55	795_64
631_53	812_51
636_16	815_20
649_57	824_26
657_31	835_37
659_27	846_57
664_63	857_58
670_21	874_74
675_31	888_43
679_17	889_58
685_41	898_30
688_21	907_39
698_21	913_22
744_67	921_6
758_32	939_57
761_26	942_33
767_9	952_33
771_26	983_35
772_44	994_39
775_51	996_21
782_30	1019_59
783_43	1023_30
784_23	1025_6
794_35	1047_37
795_64	1048_62
804_12	1063_46
812_51	1072_15
815_20	1074_17
824_26	1103_48
835_37	1111_57
836_12	1120_19
846_57	1127_48
857_58	1129_38
872_12	1133_9
874_74	1146_31
888_43	1148_60
889_58	1149_23
893_24	1151_58
896_37	1159_43
898_30	1164_38
900_57	1171_25
907_39	1181_50
913_22	1199_48
921_6	1200_42
939_57	1201_56
942_33	1229_59
943_31	1232_48
952_33	1249_30
983_35	1251_46
994_39	1254_37
1001_50	1265_52
1019_59	1276_18
1023_30	1286_39
1025_6	1295_24
1048_62	1301_22
1055_24	1306_32
1063_46	1308_37
1071_64	1313_22
1074_17	1314_38
1098_55	1319_28
1103_48	1324_41
1110_42	1341_51
1111_57	1344_13
1120_19	1355_6
1127_48	1356_33
1129_38	1371_17
1133_9	1384_60
1146_31	1387_36
1147_30	1398_12
1148_60	1402_9
1149_23	1405_21
1151_58	1408_16
1159_43	1412_13
1164_38	1413_13
1171_25	1416_56
1193_42	1423_34
1199_48	1426_39
1200_42	1440_32
1201_56	1451_27
1203_57	1473_11
1229_59	1488_44
1232_48	1490_30
1243_44	1535_48
1249_30	1537_36
1251_46	1549_55
1254_37	1554_53
1265_52	1559_62
1267_43	1582_50
1276_18	1588_51
1286_39	1600_46
1292_19	1602_49
1295_24	1605_33
1301_22	1609_49
1302_24	1639_24
1306_32	1669_66
1308_37	1676_21
1313_22	1684_29
1319_28	1704_55
1324_41	1710_25
1337_17	1711_42
1341_51	1715_49
1344_13	1716_15
1355_6	1724_57
1356_33	1729_57
1371_17	1731_25
1387_36	1739_32
1398_12	1748_18
1402_9	1760_16
1405_21	1775_43
1408_16	1776_40
1412_13	1783_21
1413_13	1785_53
1416_56	1789_13
1423_34	1795_13
1426_39	1808_38
1437_27	1816_11
1440_32	1842_17
1451_27	1847_53
1458_7	1850_36
1473_11	1852_34
1474_74	1865_68
1488_44	1888_12
1490_30	1919_17
1511_60	1921_24
1514_38	1934_36
1528_68	1958_32
1535_48	1965_49
1537_36	1996_45
1549_55	1997_33
1554_53	2008_15
1559_62	2021_49
1582_50	2024_49
1588_51	2031_44
1600_46	2032_16
1602_49	2037_11
1605_33	2048_31
1634_68	2057_35
1639_24	2059_52
1652_42	2062_27
1652_49	2076_33
1669_66	2093_35
1676_21	2101_25
1677_46	2102_71
1684_29	2103_68
1704_55	2111_51
1710_25	2118_21
1711_42	2120_24
1714_6	2121_51
1715_49	2137_74
1716_15	2147_11
1724_57	2168_10
1729_57	2171_21
1731_25	2175_18
1739_32	2176_65
1748_18	2198_37
1760_16	2213_37
1763_61	2231_24
1775_43	2245_43
1776_40	2248_49
1783_21	2261_44
1785_53	2262_36
1789_13	2263_38
1795_13	2269_19
1808_38	2274_14
1815_38	2281_37
1816_11	2298_60
1833_47	2307_42
1842_17	2310_54
1847_53	2316_33
1850_36	2331_50
1852_34	2353_68
1865_68	2370_20
1870_40	2372_34
1887_33	2388_66
1888_12	2406_10
1909_43	2417_34
1919_17	2429_49
1921_24	2442_59
1934_36	2464_61
1949_36	2474_24
1958_32	2490_42
1959_18	2491_26
1963_54	2496_30
1965_49	2506_38
1966_16	2508_45
1991_32	2514_52
1996_45	2518_16
1997_33	2526_37
2001_35	2535_48
2008_15	2546_63
2021_49	2559_10
2024_49	2564_28
2031_44	2568_62
2032_16	2572_24
2037_11	2579_36
2048_31	2595_31
2057_35	2603_13
2059_52	2625_20
2062_27	2628_25
2076_33	2629_23
2093_35	2630_63
2101_25	2632_32
2102_71	2639_59
2103_68	2647_69
2111_51	2649_68
2118_21	2661_17
2120_24	2672_46
2121_51	2673_15
2134_59	2693_41
2152_17	2696_57
2158_47	2706_7
2168_10	2713_68
2171_21	2734_61
2175_18	2773_61
2176_65	2774_48
2179_54	2778_47
2198_37	2794_43
2213_37	2800_18
2214_23	2818_36
2215_54	2830_60
2221_27	2835_37
2231_24	2844_30
2234_54	2851_25
2239_15	2856_26
2245_43	2861_8
2248_49	2868_74
2254_46	2875_28
2261_44	2881_18
2262_36	2882_32
2263_38	2895_52
2269_19	2896_41
2274_14	2905_44
2281_37	2909_33
2298_60	2916_22
2303_55	2917_34
2307_42	2924_49
2310_54	2931_36
2316_33	2937_49
2331_50	2984_49
2352_34	2989_54
2353_68	2992_15
2370_20	3010_48
2372_34	3016_73
2388_66	3046_43
2400_24	3058_56
2406_10	3066_69
2417_34	3076_49
2429_49	3083_33
2433_27	3100_54
2442_59	3104_32
2454_57	3105_51
2464_61	3123_34
2467_50	3133_65
2474_24	3134_6
2490_42	3153_33
2491_26	3172_53
2506_38	3188_43
2514_52	3190_44
2515_43	3191_44
2518_16	3199_33
2526_37	3205_10
2534_16	3213_73
2535_48	3216_51
2546_63	3223_18
2547_39	3233_41
2559_10	3243_15
2564_28	3250_35
2568_62	3263_45
2572_24	3264_16
2592_58	3283_8
2595_31	3286_25
2603_13	3288_45
2615_35	3290_32
2625_20	3324_23
2627_62	3332_51
2628_25	3349_27
2629_23	3350_33
2630_63	3351_69
2632_32	3385_24
2639_59	3420_36
2647_69	3429_25
2649_68	3441_63
2660_21	3451_57
2661_17	3453_20
2665_57	3460_41
2672_46	3463_30
2673_15	3471_32
2683_35	3472_8
2684_15	3493_53
2693_41	3506_15
2696_57	3568_40
2704_33	3585_66
2706_7	3590_10
2713_68	3607_17
2734_61	3608_70
2754_69	3613_59
2761_55	3621_26
2773_61	3624_49
2774_48	3626_30
2778_47	3629_26
2800_18	3642_13
2830_60	3668_24
2835_37	3669_13
2844_30	3681_15
2851_25	3691_42
2856_26	3696_22
2861_8	3710_36
2868_74	3734_54
2875_28	3750_48
2881_21	3752_33
2895_52	3755_71
2896_41	3771_33
2905_44	3788_40
2908_33	3789_24
2909_33	3791_60
2916_22	3795_65
2917_34	3800_32
2925_54	3814_48
2931_36	3821_43
2937_49	3830_42
2956_42	3832_28
2984_49	3846_43
2989_54	3848_26
2992_15	3865_11
2996_15	3866_61
3010_48	3883_32
3016_73	3896_54
3037_67	3903_64
3041_66	3907_54
3046_43	3908_38
3058_56	3910_8
3064_63	3912_48
3066_69	3944_30
3073_57	3965_45
3083_33	3974_35
3090_56	3977_37
3097_32	3982_22
3100_54	3983_42
3105_51	3989_7
3123_34	3994_21
3133_65	3996_23
3134_6	3999_23
3153_33	4001_36
3155_25	4023_43
3172_53	4029_47
3178_62	4042_15
3188_43	4046_49
3190_44	4051_28
3191_44	4070_24
3199_33	4082_55
3201_58	4086_40
3202_47	4104_48
3205_10	4110_56
3209_24	4117_28
3213_73	4123_50
3216_51	4147_37
3223_18	4154_22
3233_41	4205_45
3243_15	4211_68
3252_16	4213_19
3259_37	4214_62
3263_45	4227_19
3264_16	4243_46
3281_42	4263_21
3283_8	4266_36
3286_25	4271_72
3288_45	4282_44
3290_32	4296_8
3314_26	4297_17
3319_72	4298_38
3324_23	4299_12
3332_51	4333_37
3336_36	4340_40
3349_27	4343_24
3350_33	4346_24
3351_69	4358_60
3385_24	4361_8
3397_9	4366_12
3420_36	4368_50
3422_30	4387_34
3427_30	4400_48
3429_25	4404_73
3432_50	4408_32
3436_27	4418_36
3439_73	4428_36
3441_63	4437_48
3451_57	4464_61
3453_20	4478_27
3459_68	4489_18
3460_41	4499_13
3471_32	4513_27
3472_8	4515_32
3482_9	4518_11
3493_53	4533_23
3506_15	4567_33
3568_40	4586_37
3580_19	4591_18
3585_66	4614_9
3590_10	4631_40
3607_17	4653_47
3608_70	4669_47
3613_59	4689_71
3621_26	4695_61
3624_49	4702_67
3626_30	4716_30
3629_26	4731_22
3642_13	4732_19
3645_11	4768_32
3667_50	4783_66
3668_24	4817_21
3669_13	4819_56
3681_15	4823_33
3683_60	4857_34
3691_42	4866_34
3696_22	4871_6
3710_36	4890_6
3720_22	4894_37
3728_49	4899_40
3734_54	4901_39
3737_40	4913_42
3750_48	4925_62
3752_33	4952_16
3755_71	4955_28
3761_40	4959_23
3762_38	4969_40
3771_33	4971_72
3787_69	4977_73
3788_40	4990_43
3789_24	5019_33
3791_60	5041_55
3795_65	5065_21
3800_32	5066_42
3814_48	5070_65
3818_65	5071_61
3821_43	5075_13
3830_42	5082_14
3832_28	5095_23
3846_43	5105_39
3848_26	5121_27
3857_48	5136_42
3862_20	5142_52
3866_61	5145_72
3874_24	5155_17
3883_32	5170_57
3884_10	5177_34
3886_36	5204_16
3894_11	5208_27
3896_54	5213_51
3903_64	5224_45
3907_54	5235_71
3909_58	5258_36
3912_48	5260_14
3923_24	5262_71
3944_30	5271_64
3947_59	5273_23
3965_45	5280_43
3974_35	5287_44
3977_37	5295_49
3982_22	5312_65
3983_42	5313_30
3984_45	5316_55
3989_7	5327_12
3994_21	5333_56
3999_23	5341_54
4001_36	5359_29
4006_51	5361_24
4029_47	5364_52
4041_7	5369_34
4042_15	5377_28
4046_49	5385_44
4048_51	5392_30
4051_28	5412_47
4070_24	5423_14
4082_55	5439_43
4086_40	5440_63
4104_48	5474_63
4110_56	5497_33
4117_28	5501_63
4123_50	5512_59
4147_37	5520_14
4151_43	5543_24
4154_22	5546_44
4182_48	5554_60
4188_35	5555_17
4205_45	5559_12
4211_68	5560_33
4213_19	5561_22
4214_62	5601_52
4227_19	5605_12
4243_46	5610_35
4254_38	5625_13
4263_21	5632_39
4266_36	5634_8
4271_72	5643_12
4282_44	5662_38
4296_8	5668_59
4297_17	5673_36
4298_38	5691_74
4299_12	5708_35
4340_40	5722_34
4343_24	5745_64
4346_24	5747_24
4358_60	5748_45
4361_8	5750_18
4362_63	5772_72
4366_12	5798_38
4368_50	5834_14
4376_66	5836_24
4377_7	5848_35
4380_6	5873_48
4387_34	5876_56
4400_48	5885_40
4404_73	5895_18
4408_32	5898_35
4418_36	5900_47
4428_36	5902_32
4435_9	5910_27
4437_48	5912_60
4438_43	5918_69
4464_61	5922_24
4478_27	5930_27
4489_18	5943_31
4493_40	5944_10
4499_13	5948_65
4513_27	5972_43
4515_32	5987_44
4518_11	6017_42
4533_23	6021_33
4567_33	6028_49
4575_49	6031_64
4582_45	6034_72
4586_37	6037_10
4591_18	6038_72
4614_9	6039_22
4631_40	6059_13
4640_8	6082_66
4653_47	6084_31
4669_47	6090_28
4687_39	6100_24
4689_71	6103_28
4695_61	6128_35
4696_24	6161_39
4702_67	6163_53
4704_72	6214_56
4716_30	6215_31
4731_22	6225_11
4732_19	6232_23
4748_41	6247_18
4763_18	6282_11
4766_40	6288_58
4768_32	6320_63
4783_66	6351_30
4790_45	6352_69
4808_62	6353_54
4817_21	6360_57
4819_56	6363_41
4823_33	6367_6
4831_55	6367_48
4857_34	6396_43
4866_34	6413_33
4871_6	6414_43
4890_6	6423_15
4894_37	6425_37
4899_40	6437_67
4901_39	6446_35
4913_42	6505_17
4925_62	6510_35
4935_61	6527_62
4952_16	6529_38
4955_28	6532_12
4959_23	6552_58
4969_40	6561_69
4971_72	6565_43
4977_73	6569_59
4990_43	6582_31
5015_43	6589_50
5019_33	6596_20
5036_13	6616_19
5041_55	6627_58
5058_15	6629_67
5065_21	6638_38
5070_65	6652_51
5071_61	6671_40
5072_41	6684_54
5075_13	6711_54
5082_14	6713_26
5094_23	6716_11
5095_23	6716_39
5105_39	6717_70
5121_27	6724_59
5132_67	6728_26
5136_42	6729_47
5142_52	6750_51
5145_72	6756_49
5146_44	6760_63
5155_17	6778_73
5167_17	6779_69
5170_57	6787_41
5177_34	6802_29
5204_16	6830_36
5208_27	6831_61
5213_51	6855_59
5220_34	6899_9
5223_18	6900_20
5224_45	6901_21
5235_71	6903_34
5258_36	6904_72
5260_14	6925_26
5262_71	6934_21
5270_27	6940_56
5271_64	6971_49
5273_23	6984_41
5280_43	6985_27
5287_44	6992_35
5295_49	7038_66
5312_59	7050_30
5313_30	7053_35
5316_55	7059_60
5327_12	7071_21
5333_56	7076_24
5341_54	7082_39
5361_24	7087_29
5362_49	7089_18
5364_52	7092_67
5365_21	7098_51
5369_34	7106_21
5377_28	7116_31
5385_44	7119_17
5392_30	7142_36
5412_47	7155_27
5423_14	7175_36
5434_6	7185_34
5439_43	7192_42
5440_63	7196_56
5449_72	7202_31
5469_43	7217_57
5472_36	7248_16
5474_63	7250_55
5497_33	7254_16
5501_63	7255_11
5507_12	7264_19
5512_59	7267_67
5520_14	7268_61
5543_24	7269_45
5546_44	7272_37
5554_60	7292_45
5555_17	7302_26
5559_12	7305_34
5560_33	7310_21
5561_22	7317_36
5601_52	7327_52
5603_27	7347_15
5605_12	7364_11
5610_35	7372_55
5625_13	7373_18
5632_39	7386_62
5634_8	7391_38
5643_12	7397_70
5662_38	7414_61
5668_59	7427_36
5673_36	7442_68
5691_74	7446_59
5706_25	7461_40
5722_34	7462_45
5737_72	7470_23
5745_64	7487_54
5747_24	7506_41
5748_45	7512_42
5750_18	7513_73
5772_72	7514_24
5787_7	7523_6
5798_38	7527_26
5834_14	7538_47
5848_35	7539_39
5860_30	7575_37
5873_48	7579_47
5875_18	7583_18
5876_56	7602_26
5884_36	7605_12
5885_40	7612_56
5895_18	7616_39
5898_35	7623_74
5900_47	7658_59
5902_32	7687_70
5910_27	7690_53
5912_60	7709_6
5918_69	7716_74
5922_24	7727_46
5930_27	7757_35
5943_31	7762_29
5944_10	7766_7
5948_65	7768_22
5972_43	7769_67
5987_44	7784_23
5991_55	7794_44
6013_15	7797_72
6017_42	7799_61
6021_33	7809_15
6028_49	7814_62
6031_64	7820_56
6034_72	7821_30
6037_10	7823_6
6038_72	7844_30
6039_22	7865_37
6057_20	7865_52
6059_13	7881_43
6071_47	7910_10
6074_44	7961_24
6084_31	7996_65
6090_28	7999_18
6096_34	8008_47
6100_24	8010_32
6103_28	8017_65
6105_32	8025_54
6106_21	8027_52
6112_48	8034_52
6128_35	8035_30
6139_16	8038_19
6153_49	8067_72
6161_39	8068_52
6163_53	8069_65
6194_27	8098_12
6214_56	8100_69
6215_31	8106_23
6225_11	8108_13
6232_23	8110_34
6247_18	8130_20
6266_51	8131_67
6282_11	8136_43
6288_58	8143_39
6320_63	8163_40
6325_42	8164_59
6351_30	8167_19
6352_69	8180_47
6353_54	8184_43
6360_57	8189_39
6363_41	8224_32
6367_6	8228_41
6396_43	8243_50
6409_10	8245_37
6413_33	8248_58
6414_43	8255_46
6423_15	8258_21
6425_37	8273_24
6432_24	8290_14
6437_67	8294_57
6446_35	8297_58
6480_31	8321_12
6492_41	8329_64
6493_21	8333_15
6494_14	8340_39
6510_35	8344_19
6515_15	8355_35
6527_62	8364_51
6528_22	8390_31
6529_38	8393_12
6532_12	8406_54
6552_58	8418_21
6565_43	8435_6
6569_59	8480_44
6582_31	8488_67
6589_50	8489_67
6596_20	8490_59
6613_38	8509_15
6616_19	8512_34
6627_58	8514_66
6629_67	8520_34
6632_44	8525_13
6638_38	8553_25
6645_60	8559_36
6652_51	8562_61
6660_22	8571_72
6667_47	8575_50
6671_40	8601_35
6678_42	8606_29
6684_54	8610_36
6700_41	8635_11
6711_54	8672_73
6713_26	8677_9
6715_15	8683_38
6716_39	8685_46
6717_70	8690_66
6728_26	8694_51
6729_47	8707_22
6749_21	8720_46
6750_51	8736_47
6756_49	8753_18
6757_6	8768_26
6760_63	8768_65
6778_73	8770_69
6779_66	8776_6
6787_41	8796_29
6802_29	8832_37
6818_13	8857_63
6819_55	8888_52
6830_36	8921_9
6831_61	8930_28
6845_23	8941_66
6855_59	8944_55
6859_33	8945_23
6899_9	8962_30
6900_20	8974_60
6901_21	8978_19
6903_34	8985_31
6904_72	9013_29
6934_21	9017_15
6940_56	9021_11
6945_57	9047_25
6971_49	9061_66
6984_41	9082_26
6985_27	9089_21
6992_35	9094_27
7008_34	9109_16
7020_33	9146_74
7038_66	9226_64
7050_30	9246_72
7053_35	9268_56
7059_60	9270_22
7060_21	9272_11
7071_21	9277_21
7076_24	9287_26
7082_39	9295_15
7087_29	9301_20
7089_18	9338_27
7092_67	9345_10
7098_51	9349_74
7106_21	9364_47
7116_31	9384_7
7119_17	9393_22
7142_36	9394_38
7155_27	9409_55
7164_20	9440_73
7175_36	9477_11
7177_53	9486_40
7185_34	9497_66
7192_42	9500_35
7196_56	9510_9
7202_31	9522_31
7217_57	9542_15
7248_16	9551_23
7250_55	9561_46
7254_16	9574_36
7255_11	9580_41
7264_19	9604_43
7267_67	9608_64
7268_61	9633_42
7269_45	9643_24
7272_37	9654_20
7284_33	9664_37
7292_45	9675_12
7299_61	9680_45
7302_26	9690_64
7305_34	9692_42
7310_21	9719_33
7317_36	9730_52
7327_52	9761_27
7347_15	9770_63
7364_11	9778_30
7372_55	9833_66
7373_18	10001_56
7386_62	10044_30
7391_38	10073_42
7397_70	10278_53
7407_35	10301_50
7414_61	10571_22
7427_36	10669_38
7434_34	10798_37
7442_68	10800_73
7446_59	10960_51
7449_40	11129_34
7451_33	11217_20
7457_33	11244_49
7461_40	11285_8
7462_45	11353_22
7470_23	11445_18
7487_54	11739_13
7493_53	12155_45
7512_42	12222_70
7513_73	12239_71
7514_24	12314_30
7523_6	12401_43
7527_26	12728_72
7529_32	12753_60
7538_47	12836_24
7539_39	12871_51
7575_37	12880_60
7579_47	13011_62
7583_18	13331_12
7596_13	13414_70
7598_24	13421_18
7602_26	13427_7
7612_56	13565_15
7616_39	13667_10
7623_74	14026_61
7625_68	14103_65
7646_16	14121_33
7652_46	14350_54
7658_59	14353_27
7672_72	14845_43
7674_23
7678_48
7687_70
7690_53
7706_31
7709_12
7724_7
7727_46
7757_35
7762_29
7766_7
7768_22
7769_67
7784_23
7793_20
7794_44
7797_72
7809_15
7814_62
7821_30
7823_6
7836_52
7844_30
7865_37
7865_52
7881_43
7901_36
7910_10
7961_24
7987_26
7996_65
7999_18
8008_47
8010_32
8016_69
8017_65
8025_54
8027_52
8034_52
8035_30
8038_19
8067_72
8068_52
8069_65
8098_12
8106_23
8108_13
8110_34
8130_20
8131_67
8136_43
8140_34
8141_38
8143_39
8163_40
8164_59
8167_19
8174_69
8184_43
8189_39
8224_32
8226_48
8228_41
8242_52
8243_50
8245_37
8255_46
8267_68
8273_24
8290_14
8294_57
8297_58
8313_27
8321_12
8329_64
8333_15
8340_39
8344_19
8345_14
8355_35
8364_51
8375_46
8379_48
8390_31
8393_12
8406_54
8418_21
8448_54
8480_44
8485_69
8488_67
8489_67
8490_59
8501_25
8509_15
8512_34
8514_66
8525_13
8553_25
8559_36
8562_61
8571_72
8575_50
8598_59
8601_35
8606_29
8607_44
8610_36
8612_49
8635_11
8655_9
8672_73
8683_38
8684_32
8685_46
8690_66
8694_51
8716_54
8720_46
8726_65
8736_47
8768_26
8770_69
8776_6
8796_29
8805_17
8832_37
8857_63
8875_47
8888_52
8905_48
8917_29
8921_9
8926_14
8930_28
8941_66
8944_55
8945_23
8961_23
8962_30
8974_60
8978_19
8985_31
9013_29
9017_15
9047_25
9061_66
9082_26
9089_21
9094_27
9109_16
9146_74
9150_46
9156_34
9179_59
9193_43
9195_60
9224_30
9226_64
9239_55
9246_72
9255_50
9257_18
9268_56
9270_22
9272_11
9277_21
9287_26
9295_15
9298_16
9301_20
9338_27
9345_10
9349_74
9364_47
9384_7
9393_22
9409_55
9421_52
9440_73
9444_62
9461_72
9465_57
9477_11
9486_40
9497_66
9510_9
9522_31
9540_64
9542_15
9551_23
9561_46
9574_36
9580_41
9604_43
9608_64
9613_42
9633_42
9643_24
9654_20
9664_37
9668_55
9675_12
9680_45
9690_64
9692_42
9710_54
9715_14
9719_33
9730_52
9761_27
9768_72
9770_63
9778_30
9810_63
9812_62
9833_66
9890_18
9985_15
10044_30
10073_42
10278_53
10301_50
10453_60
10571_22
10669_38
10687_50
10798_37
10800_73
10951_13
10960_51
11004_6
11129_34
11217_20
11244_49
11353_22
11445_18
12155_45
12222_70
12239_71
12314_30
12358_64
12401_43
12728_72
12753_60
12836_24
12871_51
12880_60
13011_62
13331_12
13414_70
13421_18
13565_15
13667_10
14026_61
14121_33
14340_45
14350_54
14353_27
